# Supplementary material for: Adapting Pediatric Emergency Services for Children with Autism Spectrum Disorder: A Phenomenological Approach
Source: Children (Basel). 2025 Sep 22;12(9):1275. doi: 10.3390/children12091275 (PMC12468288; doi:10.3390/children12091275)
Supplement: Supplementary file 1 [file children-12-01275-s001.zip]

Archive with 1 entries (1 files):
- children-3874533-supplementary.pdf
